# Supplementary material for: Preconditioning-Activated AKT Controls Neuronal Tolerance to Ischemia through the MDM2–p53 Pathway
Source: Int J Mol Sci. 2021 Jul 6;22(14):7275. doi: 10.3390/ijms22147275 (PMC8304232; doi:10.3390/ijms22147275)
Supplement: Supplementary file 1 [file ijms-22-07275-s001.zip]

Archive with 1 entries (1 files):
- ijms-1268927-supplementary.pdf
